# Supplementary material for: H1N1 challenge results in rapid recall of stem-specific immunity in HA stem nanoparticle–vaccinated newborn monkeys
Source: JCI Insight. 2025 Nov 10;10(21):e194932. doi: 10.1172/jci.insight.194932 (PMC12643491; doi:10.1172/jci.insight.194932)
Supplement: Supporting data values [file jciinsight-10-194932-s138.xlsx]

## Sheet: Figure 1C
		AGM Ctrl					AGM H1ssF				H1ssF+AddaVax
		2644 (M)	2664 (F)	2808 (M)	2737 (M)	2785 (F)	2720 (M)	2723 (M)	2729 (F)	2741 (F)	2651 (F)	2656 (M)	2657 (F)	2659 (M)	2661 (F)	2698 (M)	2717 (M)	2722 (F)
	%HA head+ of IgM+CD20 population	0.5	0.2	0.5	0.5	0.1	0.2	0.6	0.2	0.2	0.1	0.1	0.2	0.2	0.2	0.2	0.3	0.1
	%HA stem+ of IgM+CD20 population	0	0	0.1	0	0	0	0.1	0.2	0	0.1	0	0	0	0.2	0.2	0	0.1

## Sheet: Figure 1D
		AGM Ctrl					AGM H1ssF				H1ssF+AddaVax
		2644 (M)	2664 (F)	2808 (M)	2737 (M)	2785 (F)	2720 (M)	2723 (M)	2729 (F)	2741 (F)	2651 (F)	2656 (M)	2657 (F)	2659 (M)	2661 (F)	2698 (M)	2717 (M)	2722 (F)
	# HA head+IgM+CD20+ cells/million	1740.66	739.961	2070.18	1755.12	474.749	704.234	1772.6	615.917	1022.93	226.57	436.428	760.953	492.08	484.147	507.046	731.069	527.693

## Sheet: Figure 1E
		AGM Ctrl					AGM H1ssF				H1ssF+AddaVax
		2644 (M)	2664 (F)	2808 (M)	2737 (M)	2785 (F)	2720 (M)	2723 (M)	2729 (F)	2741 (F)	2651 (F)	2656 (M)	2657 (F)	2659 (M)	2661 (F)	2698 (M)	2717 (M)	2722 (F)
	# HA stem+IgM+CD20+ cells/million	132.71	143.313	241.715	133.813	23.7375	37.1955	160.44	695.321	108.533	226.57	18.4406	79.4261	46.9825	688.209	685.504	38.371	243.892

## Sheet: Figure 1F
		AGM Ctrl					AGM H1ssF				H1ssF+AddaVax
		2644 (M)	2664 (F)	2808 (M)	2737 (M)	2785 (F)	2720 (M)	2723 (M)	2729 (F)	2741 (F)	2651 (F)	2656 (M)	2657 (F)	2659 (M)	2661 (F)	2698 (M)	2717 (M)	2722 (F)
	%HA head+ of IgG+CD20 population	12	6.9	29.3	19.1	0.8	0.1	15.9	7.4	11.8	2	2.6	11.3	4.6	9.2	6.4	7.1	3.1
	%HA stem+ of IgG+CD20 population	0.8	1.7	1	0.7	0	0.2	0.5	2.5	0.8	0.5	0.1	0.5	0.4	6.8	3.5	0.3	1.2

## Sheet: Figure 1G
		AGM Ctrl					AGM H1ssF				H1ssF+AddaVax
		2644 (M)	2664 (F)	2808 (M)	2737 (M)	2785 (F)	2720 (M)	2723 (M)	2729 (F)	2741 (F)	2651 (F)	2656 (M)	2657 (F)	2659 (M)	2661 (F)	2698 (M)	2717 (M)	2722 (F)
	# HA head+IgG+CD20+ cells/million	3644.9	514.8	7504.9	4216.7	201.8	709.2	4647.6	2598.9	955.1	390.8	344.2	1506.5	793.8	716.2	756.3	1076.4	578.7

## Sheet: Figure 1H
		AGM Ctrl					AGM H1ssF				H1ssF+AddaVax
		2644 (M)	2664 (F)	2808 (M)	2737 (M)	2785 (F)	2720 (M)	2723 (M)	2729 (F)	2741 (F)	2651 (F)	2656 (M)	2657 (F)	2659 (M)	2661 (F)	2698 (M)	2717 (M)	2722 (F)
	# HA stem+IgG+CD20+ cells/million	246.902	125.764	253.411	164.932	0	9.91879	69.8689	864.859	62.4067	183.883	18.4406	64.0533	69.2374	716.218	416.401	40.3906	215.068

## Sheet: Figure 1I
		AGM Ctrl					AGM H1ssF				H1ssF+AddaVax
		2644 (M)	2664 (F)	2808 (M)	2737 (M)	2785 (F)	2720 (M)	2723 (M)	2729 (F)	2741 (F)	2651 (F)	2656 (M)	2657 (F)	2659 (M)	2661 (F)	2698 (M)	2717 (M)	2722 (F)
	%HA stem+ of H1+IgG+CD20+ population	6.25	19.7674	3.30033	3.53535	0	0	3.04878	25.2525	6.34921	20	3.7037	4.23729	8	42.5	35.3535	4.05405	27.907

## Sheet: Figure 2B
		AGM Ctrl					AGM H1ssF				H1ssF+AddaVax
		2644 (M)	2664 (F)	2808 (M)	2737 (M)	2785 (F)	2720 (M)	2723 (M)	2729 (F)	2741 (F)	2651 (F)	2656 (M)	2657 (F)	2659 (M)	2661 (F)	2698 (M)	2717 (M)	2722 (F)
	%HA head+ of IgG+CD20+BCL-6+ population	21.6	24.2	44	34.9	1.8	6.4	27.9	17.1	25.1	2.3	4.4	18.1	6.9	12.8	9.3	9.3	10.8
	%HA stem+ of IgG+CD20+BCL-6+ population	1	6.8	0.9	1	0	0	1.3	5.2	1.3	0.2	0	0.4	0.2	5.3	2.1	0.1	1.9

## Sheet: Figure 2D
		AGM Ctrl					AGM H1ssF				H1ssF+AddaVax
		2644 (M)	2664 (F)	2808 (M)	2737 (M)	2785 (F)	2720 (M)	2723 (M)	2729 (F)	2741 (F)	2651 (F)	2656 (M)	2657 (F)	2659 (M)	2661 (F)	2698 (M)	2717 (M)	2722 (F)
	%FoxP3-PD-1hiBCL-6+ of live CD3 population	0.28	0.19	0.39	0.57	0.98	0.29	0.59	0.29	0.29	0.77	0.19	0.29	0.28	0.19	0.48	0.29	0.91

## Sheet: Figure 2E
		AGM Ctrl					AGM H1ssF				H1ssF+AddaVax
		2644 (M)	2664 (F)	2808 (M)	2737 (M)	2785 (F)	2720 (M)	2723 (M)	2729 (F)	2741 (F)	2651 (F)	2656 (M)	2657 (F)	2659 (M)	2661 (F)	2698 (M)	2717 (M)	2722 (F)
	%IFNγ of FoxP3-PD-1hiBCL-6+ population stimed with Ca09 HA peptides	12.5	19.5	9.6	10.5	2.1	15.1	8.7	17.4	8	13.2	4.6	8.1	3.9	10.6	14.8	4.1	11.8
	%IFNγ of FoxP3-PD-1hiBCL-6+ population stimed with NC99 stem peptides	2.2	2.2	12.3	5.6	0	3.1	1.8	1.6	0	2.3	1.5	4.2	3	6.8	3.5	3.1	3.6

[truncated: 25 more sheets: Figure 3C, Figure 3D, Figure 4C, Figure 4D, Figure 4E, Figure 4H, Figure 4I, Figure 5A, Figure 5B, Figure 5C, Figure 5D, Figure 5E, Figure 5F, Figure 5G, Figure 5H, Sup. Figure 1, Sup. Figure 2A, Sup. Figure 2B, Sup. Figure 4B, Sup. Figure 5C …]
